# Supplementary material for: Prevalence of Skin Reactions and Self-Reported Allergies in 5 Countries with Their Social Impact Measured through Quality of Life Impairment
Source: Int J Environ Res Public Health. 2021 Apr 23;18(9):4501. doi: 10.3390/ijerph18094501 (PMC8123031; doi:10.3390/ijerph18094501)
Supplement: Supplementary file 1 [file ijerph-18-04501-s001.zip]

Archive with 1 entries (1 files):
- ijerph-1120285-supplementary.pdf
